# Supplementary material for: Mitochondrial dysfunction and mitophagy defects in LRRK2-R1441C Parkinson’s disease models
Source: Hum Mol Genet. 2023 Jun 29;32(18):2808–21. doi: 10.1093/hmg/ddad102 (PMC10481106; doi:10.1093/hmg/ddad102)
Supplement: HMG-2022-CE-00398_R3-Williamson_Madureira_et_al_2022-Supplementary_Figures_ddad102 [file hmg-2022-ce-00398_r3-williamson_madureira_et_al_2022-supplementary_figures_ddad102.zip]

Archive with 1 entries (1 files):
- HMG-2022-CE-00398_R3_-_Williamson,_Madureira_et_al_2022_-_Supplementary_Figures_ddad102.pptx
